# Supplementary material for: Optimized Ultrasound-Assisted Extraction for Enhanced Recovery of Valuable Phenolic Compounds from Olive By-Products
Source: Antioxidants (Basel). 2025 Jul 30;14(8):938. doi: 10.3390/antiox14080938 (PMC12382780; doi:10.3390/antiox14080938)
Supplement: Supplementary file 1 [file antioxidants-14-00938-s001.zip]

Archive with 1 entries (1 files):
- antioxidants-3750935-supplementary.pdf
